# Supplementary material for: The Effects of Frequent Coffee Drinking on Female-Dominated Healthcare Workers Experiencing Musculoskeletal Pain and a Lack of Sleep
Source: J Pers Med. 2022 Dec 22;13(1):25. doi: 10.3390/jpm13010025 (PMC9866007; doi:10.3390/jpm13010025)
Supplement: Supplementary file 1 [file jpm-13-00025-s001.zip]

Archive with 1 entries (1 files):
- jpm-2046654-supplementary.pdf
